# Supplementary material for: Metabolic and Transcriptional Analysis Reveals Flavonoid Involvement in the Drought Stress Response of Mulberry Leaves
Source: Int J Mol Sci. 2024 Jul 6;25(13):7417. doi: 10.3390/ijms25137417 (PMC11242228; doi:10.3390/ijms25137417)
Supplement: Supplementary file 1 [file ijms-25-07417-s001.zip]

Archive with 2 entries (2 files):
- Revised supporting information.pdf
- Revised Table S1-S2.xlsx
