# Supplementary material for: Metabolic and Transcriptional Analysis Reveals Flavonoid Involvement in the Drought Stress Response of Mulberry Leaves
Source: Int J Mol Sci. 2024 Jul 6;25(13):7417. doi: 10.3390/ijms25137417 (PMC11242228; doi:10.3390/ijms25137417)
Supplement: Supplementary file 1 [file ijms-25-07417-s001.zip › Revised Table S1-S2.xlsx]

## Sheet: Table S1
Table S1. Checklist of flavonoids measured in this study and recommendations for LC-MS/MS.
	A	B	C	D	E	F	G	H	I	J	K	L
1
2	Experiment title: Checklist of flavoniods and molecular features analyzed in this study
3	Organism/Plant species: Mulberry
4	Organ/tissue: Leaf
5	Analytical tool: Thermo Xcalibur 2.2.0
6
7	Putative Name- putative identification of the metabolite
8	Ret . Time- retention time, in minutes
9	InChI- accurate structure identifiers
10	InChIKey- international Chemical Identifier Keys
11	CID- PubChem Compound Identifiers
12	Mol. Formula- molecular formula of the metabolite
13	Theor. m/z- theoretical monoisotopic mass calculated for the ion (M+H)+
14	Found m/z- mass detected in the experiment
15	m/z error (ppm)- difference between theoretical and found m/z values in ppm
16	MSMS fragments- fragments, obtained from the ion (M+H)+
17	MS/MS CE (eV)- collision energy used for fragmentation optional
18	I, II, III- different isomers
19	Identification level (A; B; C; D)- (A) standard; (B) MS/MS; (C) MSE; (D) MS only
20	Putative metabolite name	Ret. Time (min)	InChI	InChIKey	PubChem Compound Identifiers (CID)	Mol formula	ES(+) Theor m/z	ES(+) Found m/z	m/z error (ppm)	MS/MS ES(+) fragments	MS/MS ES(+) CE (eV)	Identification level (A-D)
21	Apigenin	10.44	InChI=1S/C15H10O5/c16-9-3-1-8(2-4-9)13-7-12(19)15-11(18)5-10(17)6-14(15)20-13/h1-7,16-18H	KZNIFHPLKGYRTM-UHFFFAOYSA-N	5280443	C15H10O5	271.06	271.06	-1.10677	271.0598 153.0182 119.0493 91.0547	30	A
22	Apigenin 7-O-glucoside	7.9	InChI=1S/C21H20O10/c22-8-16-18(26)19(27)20(28)21(31-16)29-11-5-12(24)17-13(25)7-14(30-15(17)6-11)9-1-3-10(23)4-2-9/h1-7,16,18-24,26-28H,8H2/t16-,18-,19+,20-,21-/m1/s1	KMOUJOKENFFTPU-QNDFHXLGSA-N	5280704	C21H20O10	433.113	433.113	-0.461773	433.1127 271.0597 153.0181 119.0493	30	A
23	Apigenin 7-O-malonylglucoside	8.42	InChI=1S/C24H22O13/c25-11-3-1-10(2-4-11)15-7-14(27)20-13(26)5-12(6-16(20)36-15)35-24-23(33)22(32)21(31)17(37-24)9-34-19(30)8-18(28)29/h1-7,17,21-26,31-33H,8-9H2,(H,28,29)/t17-,21-,22+,23-,24-/m1/s1	JXWAQRJFONLTSI-ASDZUOGYSA-N	5281602	C24H22O13	519.113	519.113	-0.577909	519.1130 271.0597 153.0180 171.0287	30	B
24	Apigenin derivative	9						595.143		595.1426 271.0592 153.0175 163.0384 145.0289 119.0500	30	B
25	Apigenin di-O-hexoside	6.1				C27H30O15	595.166	595.165	-1.84822	595.1646 271.0596 433.1126 153.0178 119.0492	30	B
26	Apigenin O-hexosyl-O-malonylhexoside	6.71				C30H32O18	681.166	681.168	2.49572	681.1678 271.0596 433.1109 119.0492 153.0178	30	B
27	Apigenin O-pentosyl-O-hexoside	7.55				C26H28O14	565.155	565.156	1.94637	565.1563 271.0594 433.1097 153.0178 119.0492	30	B
28	Chrysoeriol	10.73	InChI=1S/C16H12O6/c1-21-14-4-8(2-3-10(14)18)13-7-12(20)16-11(19)5-9(17)6-15(16)22-13/h2-7,17-19H,1H3	SCZVLDHREVKTSH-UHFFFAOYSA-N	5280666	C16H12O6	301.071	301.07	-3.98577	301.0695 286.0465 258.0523	30	B
29	Chrysoeriol 7-O-glucoside	8.11	InChI=1S/C22H22O11/c1-30-15-4-9(2-3-11(15)24)14-7-13(26)18-12(25)5-10(6-16(18)32-14)31-22-21(29)20(28)19(27)17(8-23)33-22/h2-7,17,19-25,27-29H,8H2,1H3/t17-,19-,20+,21-,22-/m1/s1	GAMYVSCDDLXAQW-MIUGBVLSSA-N	11294177	C22H22O11	463.123	463.122	-3.23888	463.1220 301.0697 286.0463 258.0521	30	B
30	Kaempferol	10.66	InChI=1S/C15H10O6/c16-8-3-1-7(2-4-8)15-14(20)13(19)12-10(18)5-9(17)6-11(12)21-15/h1-6,16-18,20H	IYRMWMYZSQPJKC-UHFFFAOYSA-N	5280863	C15H10O6	287.055	287.054	-3.48365	287.0540 137.0230 153.0179 213.0536 121.0281 56.9656	30	A
31	Kaempferol 3-O-glucoside	7.65	InChI=1S/C21H20O11/c22-7-13-15(26)17(28)18(29)21(31-13)32-20-16(27)14-11(25)5-10(24)6-12(14)30-19(20)8-1-3-9(23)4-2-8/h1-6,13,15,17-18,21-26,28-29H,7H2/t13-,15-,17+,18-,21+/m1/s1	JPUKWEQWGBDDQB-QSOFNFLRSA-N	5282102	C21H20O11	449.108	449.107	-1.11332	449.1073 287.0544 85.0289 153.0180	30	A
32	Kaempferol 3-O-malonylglucoside	7.88	InChI=1S/C24H22O14/c25-10-3-1-9(2-4-10)22-23(19(32)17-12(27)5-11(26)6-13(17)36-22)38-24-21(34)20(33)18(31)14(37-24)8-35-16(30)7-15(28)29/h1-6,14,18,20-21,24-27,31,33-34H,7-8H2,(H,28,29)/t14-,18-,20?,21?,24+/m1/s1	XEXCLTHHXIWUHO-NHODZQDWSA-N	44258856	C24H22O14	535.108	535.108	-0.747512	535.1078 287.0545 85.0289 81.0341 153.0181 69.0342	30	B
33	Kaempferol 3-O-rutinoside	7.33	InChI=1S/C27H30O15/c1-9-17(31)20(34)22(36)26(39-9)38-8-15-18(32)21(35)23(37)27(41-15)42-25-19(33)16-13(30)6-12(29)7-14(16)40-24(25)10-2-4-11(28)5-3-10/h2-7,9,15,17-18,20-23,26-32,34-37H,8H2,1H3/t9-,15+,17-,18+,20+,21-,22+,23+,26+,27-/m0/s1	RTATXGUCZHCSNG-QHWHWDPRSA-N	5318767	C27H30O15	595.166	595.165	-1.17614	595.1650 287.0546 85.0289 71.0498 153.0179 121.0284	30	A
34	Kaempferol derivative	8.54						491.118		491.1180 287.0545 81.0340 69.0343 121.0285 153.0179	30	B
35	Kaempferol di O-rhamnosyl-O-hexoside	4.9				C39H50O24	903.277	903.276	-0.110708	903.2764 287.0544 449.1073 85.0288 121.0286 595.1648 71.0498	30	B
36	Kaempferol di-O-hexoside-I	5.49				C27H30O16	611.161	611.16	-0.981739	611.1601 287.0545 153.0180 135.0439 449.1068 303.0496	30	B
37	Kaempferol di-O-hexoside-II	6.64				C27H30O16	611.161	611.16	-1.47261	611.1598 287.0543 303.0492 85.0289 91.9588 153.0180	30	B
38	Kaempferol O-hexosyl-O-hexosyl-O-malonylhexoside	4.78				C36H42O24	859.214	859.213	-0.581927	859.2134 287.0543 449.1060 611.1709 85.0287	30	B
39	Kaempferol O-hexosyl-O-malonylhexoside-I	5.75				C30H32O19	697.161	697.16	-1.14751	697.1603 287.0544 449.1074 81.0340 85.0289 153.0180	30	B
40	Kaempferol O-hexosyl-O-malonylhexoside-II	6.47				C30H32O19	697.161	697.16	-1.14751	697.1603 287.0545 449.1085 153.0175 81.0341	30	B
41	Kaempferol O-malonylhexoside-O-malonylhexoside	6.32				C33H34O22	783.161	783.161	-0.638438	783.1609 287.0541 535.1071 85.0289 439.3463 484.9915 632.6376	30	B
42	Kaempferol O-rhamnosyl-O-hexoside	7.05				C27H30O15	595.166	595.165	-0.840102	595.1652 287.0546 85.0289 71.0499 153.0181 121.0284	30	B
43	Kaempferol O-rhamnosyl-O-hexosyl-O-hexoside	5.47				C33H40O20	757.219	757.218	-0.792374	757.2180 287.0544 449.1077 85.0289 611.1562 153.0179	30	B
44	Kaempferol O-rhamnosyl-O-malonylhexoside	7.28				C30H32O18	681.166	681.165	-1.32126	681.1652 287.0545 85.0289 535.1066 259.1072	30	B
45	Kaempferol O-rhamnosyl-O-rhamnosyl-O-hexoside	6.6				C33H40O19	741.224	741.223	-1.21421	741.2228 287.0543 449.1060 153.0180 85.0289 258.0524	30	B
46	Luteolin	9.46	InChI=1S/C15H10O6/c16-8-4-11(19)15-12(20)6-13(21-14(15)5-8)7-1-2-9(17)10(18)3-7/h1-6,16-19H	IQPNAANSBPBGFQ-UHFFFAOYSA-N	5280445	C15H10O6	287.055	287.055	-1.0451	287.0547 153.0181 135.0440 117.0335 241.0488	30	A
47	Luteolin 7-O-glucoside	7.2	InChI=1S/C21H20O11/c22-7-16-18(27)19(28)20(29)21(32-16)30-9-4-12(25)17-13(26)6-14(31-15(17)5-9)8-1-2-10(23)11(24)3-8/h1-6,16,18-25,27-29H,7H2/t16-,18-,19+,20-,21-/m1/s1	PEFNSGRTCBGNAN-QNDFHXLGSA-N	5280637	C21H20O11	449.108	449.108	-0.0667991	449.1075 287.0547 153.0181 135.0440	30	A
48	Luteolin 7-O-malonylglucoside	7.7	InChI=1S/C24H22O14/c25-11-2-1-9(3-12(11)26)15-6-14(28)20-13(27)4-10(5-16(20)37-15)36-24-23(34)22(33)21(32)17(38-24)8-35-19(31)7-18(29)30/h1-6,17,21-27,32-34H,7-8H2,(H,29,30)/t17-,21-,22+,23-,24-/m1/s1	RNDGJCZQVKFBPI-ASDZUOGYSA-N	5281669	C24H22O14	535.108	535.107	-1.49502	535.1074 287.0540 153.0178 135.0437 137.0229		B
49	Luteolin derivative	8.39						611.139		611.1394 287.0542 135.0446 153.0190 241.0522 117.0339	30	B
50	Luteolin O-pentosyl-O-hexoside	6.91				C26H28O15	581.15	581.148	-3.09731	581.1483 287.0539 135.0442 153.0186	30	B
51	Naringenin	10.54	InChI=1S/C15H12O5/c16-9-3-1-8(2-4-9)13-7-12(19)15-11(18)5-10(17)6-14(15)20-13/h1-6,13,16-18H,7H2/t13-/m0/s1	FTVWIRXFELQLPI-ZDUSSCGKSA-N	439246	C15H12O5	273.076	273.076	-0.366199	273.0756 153.0182 147.0440 119.0493 91.0548	30	A
52	Quercetin	9.43	InChI=1S/C15H10O7/c16-7-4-10(19)12-11(5-7)22-15(14(21)13(12)20)6-1-2-8(17)9(18)3-6/h1-5,16-19,21H	REFJWTPEDVJJIY-UHFFFAOYSA-N	5280343	C15H10O7	303.05	303.05	-0.329979	303.0498 153.0182 257.0442 229.0493 137.0233	30	A
53	Quercetin 3-O-glucoside	7.11	InChI=1S/C21H20O12/c22-6-13-15(27)17(29)18(30)21(32-13)33-20-16(28)14-11(26)4-8(23)5-12(14)31-19(20)7-1-2-9(24)10(25)3-7/h1-5,13,15,17-18,21-27,29-30H,6H2/t13-,15-,17+,18-,21+/m1/s1	OVSQVDMCBVZWGM-QSOFNFLRSA-N	5280804	C21H20O12	465.103	465.103	-0.645019	465.1025 303.0495 85.0289 153.0181 229.0493 137.0232	30	A
54	Quercetin 3-O-malonylglucoside	7.24	InChI=1S/C24H22O15/c25-9-4-12(28)17-13(5-9)37-22(8-1-2-10(26)11(27)3-8)23(19(17)33)39-24-21(35)20(34)18(32)14(38-24)7-36-16(31)6-15(29)30/h1-5,14,18,20-21,24-28,32,34-35H,6-7H2,(H,29,30)/t14-,18-,20+,21-,24+/m1/s1	NBQPHANHNTWDML-UJKBSQBPSA-N	5282159	C24H22O15	551.103	551.103	-0.544363	551.1028 303.0495 229.0494 153.0181 81.0341 85.0289	30	B
55	Quercetin 3-O-rutinoside (Rutin)	6.81	InChI=1S/C27H30O16/c1-8-17(32)20(35)22(37)26(40-8)39-7-15-18(33)21(36)23(38)27(42-15)43-25-19(34)16-13(31)5-10(28)6-14(16)41-24(25)9-2-3-11(29)12(30)4-9/h2-6,8,15,17-18,20-23,26-33,35-38H,7H2,1H3/t8-,15+,17-,18+,20+,21-,22+,23+,26+,27-/m0/s1	IKGXIBQEEMLURG-NVPNHPEKSA-N	5280805	C27H30O16	611.161	611.159	-2.78159	611.1590 303.0494 85.0289 71.0498 229.0491 153.0180	30	A
56	Quercetin derivative	7.42				C15H10O7				303.0498 153.0182 257.0442 229.0493 137.0233	30	B
57	Quercetin di O-rhamnosyl-O-hexoside	4.62				C39H50O25	919.271	919.271	-0.543909	919.2709 303.0493 287.0546 465.1021 611.1566 229.0490 85.0290	30	B
58	Quercetin di-O-hexoside	6.19				C27H30O17	627.156	627.154	-2.71065	627.1539 303.0493 85.0289 153.0179 229.0490	30	B
59	Quercetin O-hexosyl-O-hexosyl-O-hexoside	4.4				C33H40O22	789.208	789.208	-1.01367	789.2076 303.0493 465.1017 627.1525 229.0491 85.0288 137.0230	30	B
60	Quercetin O-hexosyl-O-malonylhexoside-I	5.23				C30H32O20	713.156	713.155	-0.701109	713.1555 303.0493 465.1019 229.0491 153.0183 81.0340	30	B
61	Quercetin O-hexosyl-O-malonylhexoside-II	6.36				C30H32O20	713.156	713.155	-0.701109	713.1555 303.0493 465.1047 81.0342 229.0493 257.0426	30	B
62	Quercetin O-rhamnosyl-O-hexosyl-O-hexoside-I	5.05				C33H40O21	773.213	773.213	-0.905313	773.2128 303.0494 465.1022 85.0289 229.0494 153.0181	30	B
63	Quercetin O-rhamnosyl-O-hexosyl-O-hexoside-II	5.9				C33H40O21	773.213	773.213	-0.905313	773.2128 303.0494 85.0289 229.0494 153.0182 465.1013	30	B
64	Quercetin O-rhamnosyl-O-malonylhexoside	6.78				C30H32O19	697.161	697.16	-1.29095	697.1602 303.0487 551.0999 229.0485 85.0287 257.0436 389.2238	30	B
65	Quercetin O-rhamnosyl-O-rhamnosyl-O-hexoside-I	6.22				C33H40O20	757.219	757.218	-0.660311	757.2181 303.0494 85.0289 229.0490 153.0180 465.1004	30	B
66	Quercetin O-rhamnosyl-O-rhamnosyl-O-hexoside-II	6.82				C33H40O20	757.219	757.218	-0.792374	757.2180 303.0493 85.0289 229.0499 465.1002 153.0179	30	B

## Sheet: Table S2
Table S2. Metabolic profiling of flavonoids in M. alba var. pendula leaves under drought stress
Putative metabolite namea	Ret. Time (min)	Relative contentb												Log2(Fold change)
		0h-1	0h-2	0h-3	24h-1	24h-1	24h-3	48h-1	48h-2	48h-3	72h-1	72h-2	72h-3	24h vs 0h	48h vs 24h	72h vs 48h
Apigenin*	10.44	12522.4	12148.6	19993.7	12874	18157.8	40397.8	156427	401375	368924	1.46312e+06	2.76847e+06	1.83863e+06	0.677388	3.69755	2.71153
Apigenin 7-O-glucoside*	7.9	2020.07	30698.7	NF	3.57314e+06	3.54978e+06	1.92583e+06	3.78363e+06	3.65979e+06	4.52152e+06	1.64142e+07	1.33943e+07	1.49902e+07	7.52649	0.403024	1.90464
Apigenin 7-O-malonylglucoside	8.42	98613.5	156826	250884	4.96434e+06	4.89616e+06	8.77747e+06	1.99324e+06	3.27832e+06	4.25674e+06	1.19996e+07	8.53478e+06	1.12687e+07	5.20204	-0.967953	1.73888
Apigenin derivative	9	NF	NF	NF	NF	NF	NF	NF	NF	NF	NF	NF	NF	NF	NF	NF
Apigenin di-O-hexoside	6.1	356953	247378	117659	2.35071e+06	2.23986e+06	993305	1.28817e+06	1.19262e+06	2.54238e+06	6.03479e+06	5.82563e+06	3.24388e+06	2.95122	-0.152671	1.58829
Apigenin O-hexosyl-O-malonylhexoside	6.71	NF	NF	NF	NF	NF	NF	NF	NF	NF	NF	NF	NF	NF	NF	NF
Apigenin O-pentosyl-O-hexoside	7.55	NF	NF	NF	NF	NF	NF	NF	NF	NF	NF	NF	NF	NF	NF	NF
Chrysoeriol	10.73	NF	NF	NF	NF	NF	NF	NF	NF	NF	NF	NF	NF	NF	NF	NF
Chrysoeriol 7-O-glucoside	8.11	NF	NF	NF	NF	NF	NF	NF	NF	NF	NF	NF	NF	NF	NF	NF
Kaempferol*	10.66	NF	NF	NF	NF	NF	NF	NF	NF	NF	NF	NF	NF	NF	NF	NF
Kaempferol 3-O-glucoside*	7.65	1.39619e+07	2.39721e+07	1.69823e+07	8.67906e+07	7.83039e+07	8.10384e+07	1.32524e+08	8.46192e+07	1.93983e+08	3.177e+08	2.58303e+08	4.54495e+08	2.16413	0.740143	1.32569
Kaempferol 3-O-malonylglucoside	7.88	3.15594e+08	5.15489e+08	3.24427e+08	1.34689e+09	1.22371e+09	1.60154e+09	7.15901e+08	8.15901e+08	1.27675e+09	1.63424e+09	1.50074e+09	1.31498e+09	1.85226	-0.570962	0.663963
Kaempferol 3-O-rutinoside*	7.33	5.6567e+07	9.48001e+07	6.7462e+07	3.01677e+08	2.91905e+08	4.01567e+08	2.74434e+08	2.6681e+08	3.11917e+08	3.7199e+08	3.35324e+08	4.95798e+08	2.18511	-0.222095	0.495881
Kaempferol derivative	8.54	17541.4	NF	14355.1	120579	97632.8	179265	58822.7	89279.6	242265	298035	245550	335805	3.05444	-0.0260366	1.17167
Kaempferol di O-rhamnosyl-O-hexoside	4.9	NF	NF	NF	NF	NF	NF	NF	NF	NF	NF	NF	NF	NF	NF	NF
Kaempferol di-O-hexoside-I	5.49	1.21428e+07	1.60254e+07	1.08839e+07	3.99903e+07	3.51877e+07	7.89292e+07	5.32295e+07	2.60815e+07	6.93386e+07	1.22934e+08	9.05463e+07	1.94815e+08	1.98046	-0.0520184	1.45769
Kaempferol di-O-hexoside-II	6.64	672422	1.17377e+06	1.26077e+06	7.93637e+06	6.99209e+06	1.36119e+07	7.16109e+06	6.78671e+06	1.22656e+07	2.26114e+07	1.80517e+07	4.73742e+07	3.19943	-0.122698	1.74781
Kaempferol O-hexosyl-O-hexosyl-O-malonylhexoside	4.78	NF	NF	NF	NF	NF	NF	NF	NF	NF	NF	NF	NF	NF	NF	NF
Kaempferol O-hexosyl-O-malonylhexoside-I	5.75	2.55485e+07	2.77818e+07	2.17982e+07	6.60633e+07	6.71575e+07	8.42763e+07	4.98102e+07	4.50846e+07	8.95171e+07	1.53799e+08	1.32228e+08	1.90009e+08	1.53356	-0.238065	1.36814
Kaempferol O-hexosyl-O-malonylhexoside-II	6.47	1.55244e+06	2.12651e+06	689269	1.1933e+07	9.70078e+06	1.25113e+07	5.88228e+06	4.55138e+06	8.5377e+06	1.67236e+07	1.27559e+07	1.86715e+07	2.96656	-0.847854	1.34375
Kaempferol O-malonylhexoside-O-malonylhexoside	6.32	265050	232129	89941.7	1.74666e+06	2.77098e+06	1.12551e+06	74925.9	100729	374408	2.23672e+06	3.3841e+06	2.19647e+06	3.26478	-3.35884	3.829
Kaempferol O-rhamnosyl-O-hexoside	7.05	57379.7	152225	NF	760408	797476	2.37314e+06	2.39182e+06	5.03017e+06	7.5103e+06	2.18026e+07	1.74032e+07	1.17262e+07	3.6442	1.92546	1.77014
Kaempferol O-rhamnosyl-O-hexosyl-O-hexoside	5.47	8.9582e+06	1.15493e+07	8.75238e+06	2.67374e+07	2.5354e+07	3.52027e+07	2.36076e+07	3.18413e+07	1.63811e+07	3.5784e+07	3.03953e+07	4.10811e+07	1.57696	-0.281297	0.578459
Kaempferol O-rhamnosyl-O-malonylhexoside	7.28	860067	1.76474e+06	410265	1.53453e+06	1.70365e+06	5.15366e+06	1.85109e+06	3.7205e+06	5.80192e+06	6.1727e+07	5.55936e+07	8.48177e+07	1.46726	0.438618	4.15159
Kaempferol O-rhamnosyl-O-rhamnosyl-O-hexoside	6.6	1.60481e+06	3.20201e+06	1.41877e+06	8.34335e+06	8.242e+06	7.97304e+06	1.45385e+07	2.17642e+07	1.25257e+07	1.07832e+08	8.85332e+07	1.75288e+08	1.97993	0.991507	2.92816
Luteolin*	9.46	NF	NF	NF	NF	NF	NF	NF	NF	NF	NF	NF	NF	NF	NF	NF
Luteolin 7-O-glucoside*	7.2	33630.4	11374.5	24468.4	1.72556e+06	2.06964e+06	1.85872e+06	1.53432e+06	1.30967e+06	3.63627e+06	9.50687e+06	9.42362e+06	8.48371e+06	6.34665	0.196804	2.0808
Luteolin 7-O-malonylglucoside	7.7	NF	NF	NF	NF	NF	NF	NF	NF	NF	NF	NF	NF	NF	NF	NF
Luteolin derivative	8.39	NF	NF	NF	NF	NF	NF	NF	NF	NF	NF	NF	NF	NF	NF	NF
Luteolin O-pentosyl-O-hexoside	6.91	NF	NF	NF	NF	NF	NF	NF	NF	NF	NF	NF	NF	NF	NF	NF
Naringenin*	10.54	5.44116e+06	4.20383e+06	4.25791e+06	5.3651e+06	6.05715e+06	5.84583e+06	3.67192e+06	4.84883e+06	6.37992e+06	5.08061e+06	5.03659e+06	6.6209e+06	0.312723	-0.21273	0.167758
Quercetin*	9.43	NF	NF	NF	NF	NF	NF	NF	NF	NF	NF	NF	NF	NF	NF	NF
Quercetin 3-O-glucoside*	7.11	1.60229e+07	3.10453e+07	1.66164e+07	1.32631e+08	1.32904e+08	2.4161e+08	8.62742e+07	1.39015e+08	1.7327e+08	3.68817e+08	3.10344e+08	3.1262e+08	2.99338	-0.3476	1.31523
Quercetin 3-O-malonylglucoside*	7.24	1.39086e+08	2.66207e+08	1.26101e+08	1.04169e+09	9.99117e+08	1.03914e+09	3.71756e+08	6.28037e+08	7.62285e+08	1.55278e+09	1.39056e+09	9.50288e+08	2.53505	-0.805629	1.14384
Quercetin 3-O-rutinoside (Rutin)*	6.81	6.74525e+07	1.26097e+08	6.44684e+07	6.01391e+08	5.76025e+08	8.16616e+08	2.96089e+08	6.87996e+08	4.74155e+08	7.43731e+08	6.67043e+08	6.78235e+08	2.95014	-0.45146	0.518591
Quercetin derivative	7.42	2.33074e+06	4.63332e+06	1.48523e+06	2.72665e+07	3.19156e+07	1.79208e+07	6.19074e+06	1.13309e+07	9.11984e+06	5.25716e+07	5.25254e+07	3.51083e+07	3.18988	-1.53311	2.3958
Quercetin di O-rhamnosyl-O-hexoside	4.62	NF	NF	NF	NF	NF	NF	NF	NF	NF	NF	NF	NF	NF	NF	NF
Quercetin di-O-hexoside	6.19	68927.9	50780.8	43459.7	3.81486e+06	3.07378e+06	4.66481e+06	272569	435758	352670	2.78365e+06	2.83506e+06	2.93379e+06	6.14582	-3.44483	3.01093
Quercetin O-hexosyl-O-hexosyl-O-hexoside	4.4	NF	62610.3	NF	216404	460735	323186	29934.2	NF	15821.8	48344.8	232968	172725	2.41296	-3.8654	2.72582
Quercetin O-hexosyl-O-malonylhexoside-I	5.23	9.884e+06	1.14701e+07	6.78774e+06	4.45762e+07	4.76415e+07	4.3453e+07	1.94566e+07	3.70643e+07	2.87364e+07	9.54665e+07	1.1467e+08	6.89323e+07	2.26932	-0.670215	1.71073
Quercetin O-hexosyl-O-malonylhexoside-II	6.36	190333	278572	44579.4	4.35329e+06	3.89082e+06	3.81783e+06	819176	1.71193e+06	1.68933e+06	4.6348e+06	3.71722e+06	3.60269e+06	4.554	-1.515	1.50211
Quercetin O-rhamnosyl-O-hexosyl-O-hexoside-I	5.05	3.46506e+06	3.40161e+06	2.79875e+06	1.08747e+07	1.30551e+07	1.46097e+07	7.07759e+06	1.56017e+07	1.21442e+07	1.32382e+07	1.35224e+07	1.09955e+07	1.99544	-0.14628	0.116652
Quercetin O-rhamnosyl-O-hexosyl-O-hexoside-II	5.9	6133.29	2989.86	9553.63	4.7892e+06	3.80612e+06	2.8633e+06	869215	1.41966e+06	522971	4.65612e+06	3.21489e+06	2.18655e+06	9.26097	-2.02685	1.83869
Quercetin O-rhamnosyl-O-malonylhexoside	6.78	303142	1.08057e+06	59403.6	1.09176e+06	1.33151e+06	3.93877e+06	276829	4.58362e+06	4.6996e+07	6.07472e+07	5.11955e+07	5.06608e+07	2.1403	3.02696	1.64876
Quercetin O-rhamnosyl-O-rhamnosyl-O-hexoside-I	6.22	971417	2.40136e+06	501434	8.4322e+06	8.81228e+06	3.5927e+07	7.062e+06	2.13047e+07	5.01851e+07	1.08205e+08	8.8979e+07	1.08628e+08	3.77868	0.562993	1.96093
Quercetin O-rhamnosyl-O-rhamnosyl-O-hexoside-II	6.82	14119.6	20727.6	36561.4	590942	335230	871648	532231	392288	1.42372e+06	2.31991e+06	2.236e+06	2.25166e+06	4.65401	0.385329	1.53556
a“*” represents metabolites confirmed by comparison with authentic standard; b values were displayed aschromatographic peak area; “NF” represents metabolites were not detected.
